# Supplementary material for: Adherence to the Mediterranean Diet Is Associated with Better Metabolic Features in Youths with Type 1 Diabetes
Source: Nutrients. 2022 Jan 29;14(3):596. doi: 10.3390/nu14030596 (PMC8840273; doi:10.3390/nu14030596)
Supplement: Supplementary file 1 [file nutrients-14-00596-s001.zip]

Archive with 1 entries (1 files):
- nutrients-1568947-supplementary.pdf
